# Supplementary material for: Exogenous H2S reverses high glucose-induced endothelial progenitor cells dysfunction via regulating autophagy
Source: Bioengineered. 2022 Jan 4;13(1):1126–36. doi: 10.1080/21655979.2021.2017695 (PMC8805971; doi:10.1080/21655979.2021.2017695)
Supplement: Supplemental Material [file KBIE_A_2017695_SM1798.zip]

Archive with 2 entries (1 files):
- supplementary/
- supplementary/Supplemental Table S1.docx
